# Supplementary material for: Mollusc-Derived Brominated Indoles for the Selective Inhibition of Cyclooxygenase: A Computational Expedition
Source: Molecules. 2021 Oct 29;26(21):6538. doi: 10.3390/molecules26216538 (PMC8587571; doi:10.3390/molecules26216538)
Supplement: Supplementary file 1 [file molecules-26-06538-s001.zip]

Archive with 1 entries (1 files):
- molecules-1422813-supplementary.pdf
